# Supplementary material for: Monounsaturated fatty acids protect against palmitate-induced lipoapoptosis in human umbilical vein endothelial cells
Source: PLoS One. 2019 Dec 31;14(12):e0226940. doi: 10.1371/journal.pone.0226940 (PMC6938355; doi:10.1371/journal.pone.0226940)
Supplement: S1 Data — (XLSX) [file pone.0226940.s001.xlsx]

## Sheet: Fig 1
Fig 1a	Viability
(n)	BSA	PA 0.25	PA 0.5
1	1	0.880528	0.34209
2	1	0.70435	0.499008
3	1	0.679502	0.353387
4	1	0.593795	0.350195
5	1	0.750628	0.665427
6	1	0.622349	0.555285
7	1	0.619569	0.552836
8	1	0.687893	0.478869
Ave	1	0.692327	0.474637
SEM	0	0.0324716	0.0417022
Fig 1b	Apoptosis
(n)	BSA	PA 0.25	PA 0.5
1	1	1.94345	2.66242
2	1	1.62503	2.50395
3	1	2.56483	2.19769
4	1	2.18801	2.73854
5	1	2.5388	2.9285
6	1	1.98357	2.95645
7	1	2.07839	2.46621
Ave	1	2.13173	2.63625
SEM	0	0.126627	0.102101

## Sheet: Fig 2
Fig 2a	Viability
(n)	BSA	PA 0.25	PA 0.5	PA 0.25+Ole 0.25	PA 0.5+Ole 0.25	PA 0.5+Ole 0.5
1	1	0.70435	0.34209	1.07663	1.13292	1.1892
2	1	0.436145	0.499008	1.05181	1.17366	1.14657
3	1	0.336467	0.759095	1.18996	1.01446	1.21412
4	1	0.679501	0.353387	1.09077	1.09084	1.00825
5	1	0.593795		1.09657		1.11297
Ave	1	0.550051	0.488395	1.10115	1.10297	1.13422
SEM	0	0.0710887	0.0970495	0.0235063	0.034002	0.0359717
Fig 2b	Apoptosis
(n)	BSA	PA 0.25	PA 0.5	PA 0.25+Ole 0.25	PA 0.5+Ole 0.25	PA 0.5+Ole 0.5
1	1	1.81657	2.19191	0.828572	0.935156	0.86287
2	1	2.71748	2.73854	0.904682	0.779885	0.747347
3	1	2.56483	1.88827	0.848907	0.711344	0.772918
4	1	2.18801	2.9285	0.79529	0.854556	0.73437
5	1	2.5388	4.08759		1.35931
Ave	1	2.36514	2.76696	0.844363	0.92805	0.779376
SEM	0	0.162247	0.379061	0.0229429	0.114094	0.0289602

## Sheet: Fig 3
Fig 3a	Viability
(n)	BSA	PA 0.25	PA 0.5	PA 0.25+PO 0.25	PA 0.5+PO 0.5
1	1	0.481119	0.711677	1.09423	1.11097
2	1	0.70435	0.745832	1.10946	1.09729
3	1	0.750628	0.774755	1.08762	1.09735
4	1	0.679501	0.787649	1.11484	1.09174
5	1	0.593795	0.350195	1.08902	1.0887
6		0.40328	0.122667
Ave	1	0.602112	0.582129	1.09904	1.09721
SEM	0	0.0556001	0.113699	0.00553244	0.00381831
Fig 3b	Apoptosis
(n)	BSA	PA 0.25	PA 0.5	PA 0.25+PO 0.25	PA 0.5+PO 0.5
1	1	1.94345	2.66242	0.700638	0.86287
2	1	1.83083	2.50395	0.669534	0.747347
3	1	1.45171	1.86464	0.680709	0.772918
4	1	1.62503	1.84275	0.721276	0.73437
5	1	2.5388	4.08759	1.28343	1.20272
6		3.81773	4.08687	1.34188
Ave	1	2.20126	2.84137	0.899579	0.864045
SEM	0	0.357047	0.416392	0.131043	0.0875898

## Sheet: Fig 4
Fig 4a	iCAM Fold Change
(n)	BSA	PA 0.25	PA 0.5	PA 0.25+Ole 0.25	PA 0.5+Ole 0.5
1	1	1.5	5.4	0.8	0.9
2	1	1.2	1.7	1.9	0.8
3	1	2.4	4.3	1.9	0.7
Ave	1	1.7	3.8	1.53333	0.8
SEM	0	0.360555	1.09697	0.366667	0.057735
Fig 4b	eSelectin Fold Change
(n)	BSA	PA 0.25	PA 0.5	PA 0.25+Ole 0.25	PA 0.5+Ole 0.5
1	1	0.8	1.4	0.9	0.7
2	1	1	0.6	0.8	0.6
3	1	0.8	4.1	0.9	0.5
Ave	1	0.866667	2.03333	0.866667	0.6
SEM	0	0.0666667	1.05883	0.0333333	0.057735
Fig 4c	sXBP1 Fold Change
(n)	BSA	PA 0.25	PA 0.5	PA 0.25+Ole 0.25	PA 0.5+Ole 0.5
1	1	1.8	2.4	1.2	0.9
2	1	1.1	1.6	1.2	1
3	1	1.5	1.8	1.6	1.1
Ave	1	1.46667	1.93333	1.33333	1
SEM	0	0.202759	0.24037	0.133333	0.057735

## Sheet: Fig 5
Fig 5a	Viability
(n)	Con	PA 0.5	4u8C	PA 0.5+4u8C
1	1	0.6	1.20203	0.843943
2	1	0.664932	0.829696	0.495576
3	1.07726	0.6654	0.934068	0.629465
Ave	1.02575	0.643444	0.988597	0.656328
SEM	0.025755	0.0217224	0.110887	0.101458
Fig 5b	Apoptosis
(n)	Con	PA 0.5	4u8C	PA 0.5+4u8C
1	1.29897	2.59189	0.996625	3.26746
2	0.798172	2.40168	1.03356	3.06734
3	0.902853	3.75516		3.49
Ave	1	2.91624	1.01509	3.27493
SEM	0.152511	0.423038	0.0184665	0.122067
Fig 5c	Viability
(n)	Con	PA 0.5	TUDCA 1	TUDCA 5	PA 0.5+TUDCA1	PA 0.5+TUDCA5
1	1	0.27	1.08	1.17	0.28	0.28
2	1	0.66	1.04	1.11	0.64	0.66
3	1	0.42	1.13	1.14	0.47	0.54
4	1	0.21	1.05	1.09	0.26	0.25
Ave	1	0.39	1.075	1.1275	0.4125	0.4325
SEM	0	0.10025	0.0202073	0.0175	0.0893845	0.0999479
Fig 5d	Apoptosis
(n)	Con	PA 0.5	TUDCA 1	TUDCA 5	PA 0.5+TUDCA1	PA 0.5+TUDCA5
1	1	2.39	1	0.85	2.27	1.97
2	1	2.67	1.1	0.89	2.99	2.73
Ave	1	2.53	1.05	0.87	2.63	2.35
SEM	0	0.14	0.05	0.02	0.36	0.38

## Sheet: Fig 6
Fig 6a	Viability AICAR
(n)	Con	PA 0.25	PA 0.5	AICAR 0.1	AICAR 0.5	PA 0.5+AICAR 0.1	PA 0.25+AICAR 0.5	PA 0.5+AICAR 0.5
1	1	0.70435	0.34209	1.42127	1.00121	0.849816	1.64217	1.42534
2	1	0.436145	0.499008	1.57632	1.79726	0.972329	1.30452	1.49541
3	1	0.336467	0.759095			1.34422	1.42335	1.77423
4	1	0.679501	0.353387			0.827436	1.58591	1.30981
5	1	0.593795	0.350195			0.976181	0.969423	0.949441
6	1	0.40328	0.222239			0.599092	1.75308	1.57729
Ave	1	0.52559	0.421002	1.49879	1.39924	0.928179	1.44641	1.42192
SEM	0	0.0629877	0.0765313	0.077525	0.398026	0.100322	0.115472	0.113941
Fig 6b	Apoptosis AICAR
(n)	Con	PA 0.25	PA 0.5	AICAR 0.1	AICAR 0.5	PA 0.5+AICAR 0.1	PA 0.25+AICAR 0.5	PA 0.5+AICAR 0.5
1	1	1.31557	2.19769	0.897116	1.05116	1.50666	0.627299	0.945164
2	1	1.81657	2.19191	1.84008	1.59837	1.26809	0.866441	0.864639
3	1	2.71748	1.88827			1.02545	0.876307	0.608276
4	1	2.56483	2.9285			1.52388	0.71606	0.852043
5	1	2.5388	4.08759			2.44543	1.675	1.68552
6	1	3.81773	4.08687			3.21427	1.0901	1.24943
Ave	1	2.46183	2.89681	1.3686	1.32477	1.83063	0.975201	1.03418
SEM	0	0.348837	0.401581	0.471481	0.273606	0.339424	0.154134	0.155114

## Sheet: Fig 7
Fig 7a	iCAM Fold Change
(n)	Con	PA 0.25	PA 0.5	PA 0.25+AICAR 0.5	PA 0.5+AICAR 0.5
1	1	1.34257	4.46915	0.962595	1.08298
2	1	1.34389	2.45938	0.628901	0.739844
3	1	2.59231	7.30797	1.0026	1.41116
Ave	1	1.75959	4.7455	0.864699	1.07799
SEM	0	0.41636	1.40647	0.118463	0.193808
Fig 7b	ATF4 Fold Change
(n)	Con	PA 0.25	PA 0.5	PA 0.25+AICAR 0.5	PA 0.5+AICAR 0.5
1	1	0.916276	3.42594	0.143443	0.366613
2	1	1.03686	1.20605	0.889266	0.789181
3	1	1.69804	2.05527	1.03032	1.42194
Ave	1	1.21706	2.22909	0.687677	0.859244
SEM	0	0.242996	0.646694	0.275147	0.306653
Fig 7c	ATF5 Fold Change
(n)	Con	PA 0.25	PA 0.5	PA 0.25+AICAR 0.5	PA 0.5+AICAR 0.5
1	1	1.61328	1.72907	1.20581	1.02101
2	1	1.02407	0.551882	0.458378	0.858702
3	1	2.31795	2.93466	0.596672	0.618257
Ave	1	1.65176	1.73854	0.753619	0.832657
SEM	0	0.374007	0.687865	0.229592	0.116992
Fig 7d	GADD34 Fold Change
(n)	Con	PA 0.25	PA 0.5	PA 0.25+AICAR 0.5	PA 0.5+AICAR 0.5
1	1	1.46409	3.10588	1.71119	1.54757
2	1	0.97004	1.58276	1.0069	0.959158
3	1	1.60107	2.50095	1.07383	1.24763
Ave	1	1.34506	2.39653	1.26397	1.25145
SEM	0	0.191636	0.442773	0.224442	0.169869
Fig 7e	GRP78 Fold Change
(n)	Con	PA 0.25	PA 0.5	PA 0.25+AICAR 0.5	PA 0.5+AICAR 0.5
1	1	1.47939	2.5403	1.18099	0.90125
2	1	0.949527	1.43203	0.95511	0.657956
3	1	0.808812	1.41305	0.532596	0.651276
Ave	1	1.07924	1.79513	0.889566	0.736827
SEM	0	0.204155	0.372627	0.190023	0.0822341
Fig 7f	CHOP Fold Change
(n)	Con	PA 0.25	PA 0.5	PA 0.25+AICAR 0.5	PA 0.5+AICAR 0.5
1	1	3.37526	8.51496	1.16878	1.63014
2	1	1.43731	3.01629	1.02469	1.07982
3	1	3.16322	5.2164	1.34527	1.40368
Ave	1	2.6586	5.58255	1.17958	1.37122
SEM	0	0.613705	1.59785	0.0927013	0.159693

## Sheet: Fig 8
Fig 8a	Viability CC
(n)	Con	PA 0.25	PA 0.5	CC 20	CC 40	PA 0.25+CC20	PA 0.5+CC20	PA 0.5+CC40
1	1	0.70435	0.34209	0.560732	0.478739	0.284554	0.0640735	0.21158
2	1	0.436145	0.499008	0.553404	0.489281	0.0729736	0.111518	0.2265
3	1	0.336467	0.759095	0.46156		0.0925215		0.185714
4	1	0.679501	0.353387	0.45593	0.452477	0.340699	0.0851225	0.278467
5	1
Ave	1	0.539116	0.488395	0.507907	0.473499	0.197687	0.0869048	0.225565
SEM	0	0.0906827	0.0970495	0.0284461	0.0109427	0.0674608	0.0137251	0.0195432
Fig 8b	Apoptosis CC
(n)	Con	PA 0.25	PA 0.5	CC 20	CC 40	PA 0.25+CC20	PA 0.5+CC20	PA 0.5+CC40
1	1	0.70435	0.34209	0.560732	0.478739	0.284554	0.0640735	0.21158
2	1	0.436145	0.499008	0.553404	0.489281	0.0729736	0.111518	0.2265
3	1	0.336467	0.759095	0.46156		0.0925215		0.185714
4	1	0.679501	0.353387	0.45593	0.452477	0.340699	0.0851225	0.278467
5	1
Ave	1	0.539116	0.488395	0.507907	0.473499	0.197687	0.0869048	0.225565
SEM	0	0.0906827	0.0970495	0.0284461	0.0109427	0.0674608	0.0137251	0.0195432

## Sheet: Fig 9
Fig 9a	Viability AICAR, CC
(n)	Con	PA 0.25	PA 0.5	PA 0.5+AICAR 0.1	PA 0.25+AICAR 0.5	PA 0.5+AICAR 0.5	PA 0.5+AICAR 0.1+CC20	PA 0.5+AICAR 0.1+CC40	PA 0.25+AICAR 0.5+CC20	PA 0.5+AICAR 0.5+CC20	PA 0.5+AICAR 0.5+CC40
1	1	0.70435	0.34209	0.849816	1.64217	1.42534	0.158274	0.359366	0.576821	0.594262	0.732939
2	1	0.436145	0.499008	0.972329	1.30452	1.49541	0.347751	0.334645	0.320915	0.586066	0.767827
3	1	0.336467	0.759095	1.34422	1.42335	1.77423	0.711823	0.283923	0.544741	0.556125	0.606241
4	1	0.679501	0.353387	0.827436	1.58591	1.30981	0.154664	0.354304	0.862086	0.570094	0.594619
5	1			0.976181	0.969423	0.949441
6				0.599092	1.75308	1.57729
Ave	1	0.539116	0.488395	0.928179	1.44641	1.42192	0.343128	0.33306	0.576141	0.576637	0.675407
SEM	0	0.0906827	0.0970495	0.100322	0.115472	0.113941	0.130909	0.0172248	0.111015	0.00848093	0.0439338
Fig 9b	Apoptosis AICAR, CC
(n)	Con	PA 0.25	PA 0.5	PA 0.5+AICAR 0.1	PA 0.25+AICAR 0.5	PA 0.5+AICAR 0.5	PA 0.5+AICAR 0.1+CC20	PA 0.5+AICAR 0.1+CC40	PA 0.25+AICAR 0.5+CC20	PA 0.5+AICAR 0.5+CC20	PA 0.5+AICAR 0.5+CC40
1	1	1.31557	2.19769	1.50666	0.627299	0.945164	2.47204	2.10599	1.62583	2.42188	2.05874
2	1	1.81657	2.19191	1.26809	0.866441	0.864639	2.43284	2.35856	1.6315	2.61432	2.13855
3	1	2.71748	1.88827	1.02545	0.876307	0.608276	1.74381	1.91216	2.41059	1.60759	1.62857
4	1	2.56483	2.9285	1.52388	0.71606	0.852043	2.84686	2.12909	3.27208	2.41349	2.07637
5	1			2.44543	1.675	1.68552
6				3.21427	1.0901	1.24943
Ave	1	2.10361	2.30159	1.83063	0.975201	1.03418	2.37389	2.12645	2.235	2.26432	1.97555
SEM	0	0.328246	0.221109	0.339424	0.154134	0.155114	0.22982	0.0913885	0.391754	0.223769	0.116922

## Sheet: Fig 10
Fig 10a	Viability Ole, CC
(n)	Con	PA 0.25	PA 0.5	PA 0.25+Ole 0.25+CC20	PA 0.5+Ole 0.25+CC20	PA 0.5+Ole 0.5+CC20	PA 0.5+Ole 0.25+CC40	PA 0.5+Ole 0.5+CC40
1	1	0.70435	0.34209	0.467748	0.640775	0.713371	0.635228	0.600571
2	1	0.436145	0.499008	0.214344	0.854731	0.907895	0.432233	0.539025
3	1	0.336467	0.759095	0.648664	0.407716	0.924646	0.495278	0.426497
4	1	0.679501	0.353387	0.79279		0.494978		0.466985
5	1	0.593795
Ave	1	0.550051	0.488395	0.530887	0.634407	0.760222	0.520913	0.50827
SEM	0	0.0710887	0.0970495	0.124716	0.129082	0.100578	0.0599851	0.0385753
Fig 10b	Apoptosis Ole, CC
(n)	Con	PA 0.25	PA 0.5	PA 0.25+Ole 0.25+CC20	PA 0.5+Ole 0.25+CC20	PA 0.5+Ole 0.5+CC20	PA 0.5+Ole 0.25+CC40	PA 0.5+Ole 0.5+CC40
1	1	1.45	2.2	1.39904	1.73523	1.41105	2.03634	1.86697
2	1	1.63	2.19	1.60065	1.72838	1.2444	1.90442	1.71529
3	1	1.82	2.74	1.98395	1.33692	1.82768	1.65866	1.92502
4	1	2.56	1.89	2.09302	2.55866		2.08224
5	1	2.19	2.15
Ave	1	1.93	2.234	1.76917	1.8398	1.49438	1.92042	1.83576
SEM	0	0.199625	0.138658	0.162379	0.257065	0.173456	0.0950443	0.062523
Fig 10c	Viability PO, CC
(n)	Con	PA 0.25	PA 0.5	PA 0.25+PO 0.25+CC20	PA 0.5+Ole 0.5+CC20
1	1	0.70435	0.34209	0.240861	0.534173
2	1	0.436145	0.499008	0.275608	0.399287
3	1	0.336467	0.759095	0.483293	0.674385
4	1	0.679501	0.353387	0.482565	0.692748
5	1	0.593795
Ave	1	0.550051	0.488395	0.370582	0.575148
SEM	0	0.0710887	0.0970495	0.0652504	0.0684858
Fig 10d	Apoptosis PO, CC
(n)	Con	PA 0.25	PA 0.5	PA 0.25+PO 0.25+CC20	PA 0.5+Ole 0.5+CC20
1	1	1.94	2.66	2.3537	1.99877
2	1	1.83	2.5	2.11801	1.70961
3	1	1.45	1.86	2.0013	1.48342
4	1	1.63	1.84	2.07107	1.42756
5	1
Ave	1	1.7125	2.215	2.13602	1.65484
SEM	0	0.108503	0.213288	0.0764198	0.129849
